# Supplementary material for: The Sex Differences in Uveal Melanoma: Potential Roles of EIF1AX, Immune Response and Redox Regulation
Source: Curr Oncol. 2021 Jul 23;28(4):2801–11. doi: 10.3390/curroncol28040245 (PMC8395455; doi:10.3390/curroncol28040245)
Supplement: Supplementary file 1 [file curroncol-28-00245-s001.zip]

Archive with 1 entries (1 files):
- curroncol-1243060-supplementary.xlsx
