# Supplementary material for: The Sex Differences in Uveal Melanoma: Potential Roles of EIF1AX, Immune Response and Redox Regulation
Source: Curr Oncol. 2021 Jul 23;28(4):2801–11. doi: 10.3390/curroncol28040245 (PMC8395455; doi:10.3390/curroncol28040245)
Supplement: Supplementary file 1 [file curroncol-28-00245-s001.zip › curroncol-1243060-supplementary.xlsx]

## Sheet: Table S1
Supplemental Table S1. Differentiated gene expression in tumors from men and women
Gene	Fold Diff.	pvalue	FDR	Male_Mean	Female_Mean	Male_SD	Female_SD	Chr
IGK	15.4	0.008913	0.028323	422.94	27.44	1917.1	74.5	2p11.2
IGLL5	15.2	0.025086	0.040307	17.3	1.14	94.7	4.4	22q11.22
CD79A	8.9	0.035194	0.047035	4.77	0.53	19.3	1.2	19q13.2
JCHAIN	7.4	0.048483	0.049521	35.46	4.82	132.2	21.3	4q13.3
CA12	5.8	3.74e-07	3.34e-06	34.56	6.01	92.4	19.7	15q22.2
TSPAN7	4.5	2.67e-06	2.24e-05	16.91	3.73	34.5	4.1	Xp11.4
NTRK2	4	0.00556	0.019876	34.96	8.68	135.5	22.7	9q21.33
HIST1H3H	3.8	0.045861	0.050447	1.67	0.44	4.4	1.1	6p22.1
IFI27	3	0.002763	0.012745	123.27	41.39	327	68	14q32.12
POMC	3	0.007061	0.024042	3.74	1.26	5.5	2.1	2p23.3
GALNT15	2.9	0.005222	0.020183	2.34	0.81	5.1	1.4	3p25.1
PERM1	2.7	0.006585	0.022966	8.4	3.16	20.5	5.6	1p36.33
CCR10	2.5	0.021497	0.037952	1.87	0.74	5	1	17q21.2
SLAMF7	2.5	0.024307	0.039952	12.02	4.75	27.1	8	1q23.3
ENOX1	2.4	0.048357	0.049749	0.91	0.37	2.4	0.5	13q14.11
CPNE5	2.4	0.01199	0.03235	4.38	1.85	8.8	2.3	6p21.2
LRP2	2.4	0.032794	0.045975	11.88	5.04	23.8	6.7	2q31.1
ZFR2	2.3	0.042904	0.050704	1.17	0.51	2.9	0.9	19p13.3
RASGRF1	2.3	0.044291	0.050669	2.36	1.04	6.1	1.5	15q25.1
TUBB3	2.2	0.037934	0.048005	3.23	1.49	6.4	2	16q24.3
CD163L1	2.1	0.02931	0.042768	5.11	2.45	9	3.2	12p13.31
TCF15	2.1	0.040091	0.048585	1.34	0.65	2.4	0.8	20p13
CACNA1A	1.9	0.004305	0.017101	3.07	1.59	3.2	1.4	19p13.13
CPT1C	1.9	0.043729	0.050429	2.94	1.53	6.5	1.7	19q13.33
CLUL1	1.9	0.049532	0.049532	2.97	1.56	5.2	2.2	18p11.32
AQP1	1.9	0.003172	0.014177	15.66	8.24	17	7.2	7p14.3
COL11A2	1.9	0.023265	0.03914	63.18	33.59	111.8	40.8	6p21.32
BICDL1	1.9	0.044614	0.050633	5.3	2.82	12.3	3.4	12q24.23
TPBGL	1.8	0.025047	0.040701	2.27	1.24	3	1.2	11q13.4
AKAP6	1.8	0.010232	0.029264	6.56	3.64	11.4	2.8	14q12
PTPRK	1.8	0.026888	0.041794	21.5	12.11	46	13.3	6q22.33
EPB41L4A	1.7	0.043533	0.050612	3.96	2.33	5.1	2.5	5q22.1-q22.2
INHBB	1.7	0.013055	0.033337	3.37	1.99	2.7	1.9	2q14.2
TMEM108	1.7	0.03661	0.047165	3.18	1.89	5.1	1.7	3q22.1
MAP7D2	1.7	0.038957	0.048442	5.46	3.29	5.4	3.4	Xp22.12
ZFY	NA	5.45e-09	6e-08	3.23	0	4.2	NA	Yp11.2
RPS4Y	2873.4	2.73e-63	3.91e-61	314.7	0.11	327.1	0.4	Yp11.2
DDX3Y	NA	1.36e-31	4.87e-30	21.36	0	23.1	NA	Yq11.221
USP9Y	NA	1.13e-16	3.24e-15	9.58	0	12	NA	Yq11.221
NLGN4Y	Inf	0.047674	0.050127	0.9	0	1.7	0	Yq11.221
UTY	NA	8.24e-16	1.96e-14	8.11	0	9	NA	Yq11.221
TTTY14	NA	1.12e-05	8.46e-05	1.58	0	2.2	NA	Yq11.222
KDM5D	NA	8.03e-32	5.74e-30	26.95	0	25.3	NA	Yq11.223
EIF1AY	NA	1.6e-15	3.26e-14	11.38	0	13.8	NA	Yq11.223
RBM24	-5.5	0.035097	0.047347	0.16	0.89	0.5	2.1	6p22.3
PDIA2	-4.5	0.047378	0.050186	0.16	0.73	0.4	1.3	16p13.3
SCARA5	-3.8	0.020118	0.037854	0.62	2.36	1.8	6.1	8p21.1
DCT	-3.8	0.023768	0.039521	14.5	54.6	28.7	157.2	13q32.1
CPED1	-3.6	0.001045	0.005152	2.47	8.91	4.6	16.5	7q31.31
STAR	-3.6	0.019328	0.038388	0.32	1.14	0.6	2	8p11.23
MST1R	-3.5	0.001414	0.006738	0.57	1.98	1.3	2.9	3p21.31
FBP2	-3.5	0.039741	0.048572	0.54	1.87	1.3	4	9q22.32
CES3	-3.2	0.012395	0.032823	0.73	2.36	1.6	4.8	16q22.1
IGFBPL1	-3.1	0.030306	0.043338	0.32	1.01	0.6	1.9	9p13.1
SLC19A3	-3	0.00061	0.003487	1.67	5.02	1.5	8.9	2q36.3
AQP7	-2.8	0.008619	0.02801	0.66	1.85	1.1	3.3	9p13.3
FGFBP2	-2.6	0.00379	0.01594	2.04	5.32	3.3	11.9	4p15.32
MRAP2	-2.6	0.017126	0.037106	0.67	1.73	1.1	2.8	6q14.2
TRIM54	-2.6	0.029507	0.042621	0.58	1.49	1	2.8	2p23.3
CLTRN	-2.5	0.00029	0.001806	0.67	1.7	0.6	1.5	Xp22.2
GNLY	-2.5	0.020909	0.038832	0.61	1.5	1.1	3.6	2p11.2
F10	-2.4	0.000927	0.004737	3.49	8.53	4.5	18.4	13q34
EGR2	-2.4	0.027253	0.041905	0.78	1.91	1.3	4.1	10q21.3
PTH1R	-2.2	0.018615	0.038579	1.41	3.11	2.3	5.7	3p21.31
RFLNA	-2.2	0.015209	0.036864	1.43	3.11	2.3	4.3	12q24.31
SCUBE2	-2.2	0.00042	0.002504	2.06	4.47	2	4.4	11p15.4
ADAMTSL3	-2.1	0.01525	0.036347	0.79	1.66	1.2	2	15q25.2
PHLDB2	-2	0.020075	0.038276	3.03	6.15	5.2	8.2	3q13.2
CA4	-2	0.005488	0.020124	2.13	4.31	2.3	4	17q23.1
SMOC1	-2	0.037824	0.048293	2.66	5.37	6.8	15.3	14q24.1
MAT1A	-2	0.035367	0.046829	2.67	5.35	4.3	9	10q22.3
ARSE	-2	0.000799	0.004397	20.67	40.7	18	49.1	Xp22.33
ALDH1A1	-2	0.016754	0.037436	7.05	13.85	9.8	34.4	9q21.13
EGR1	-1.9	0.009488	0.028868	31.31	60.19	36.7	99.7	5q31.2
ABCA9	-1.9	0.019701	0.038072	1.98	3.75	2.4	5.8	17q24.2
CHDH	-1.8	0.016937	0.03726	1.74	3.18	1.8	4.7	3p21.1
IGF2	-1.8	0.033794	0.046025	9.33	16.99	13.2	37.6	11p15.5
HCAR1	-1.8	0.026026	0.040898	7.36	13.41	8.6	20.8	12q24.31
PRODH	-1.8	0.021119	0.038228	5.21	9.43	5.6	16.9	22q11.21
ASIC3	-1.8	0.033593	0.046191	1.44	2.58	1.8	3	7q36.1
PROB1	-1.8	0.004101	0.016755	2.29	4.1	1.9	4.7	5q31.2
CH25H	-1.8	0.025226	0.040082	0.71	1.27	3.5	3.6	10q23.31
GYG2	-1.8	7.07e-06	5.62e-05	200.78	354.12	95.5	231.5	Xp22.33
MX1	-1.8	0.02091	0.038335	72.16	127.09	119.1	215.2	21q22.3
PDE3B	-1.8	0.047942	0.050042	4.72	8.3	5.6	15.4	11p15.2
C5	-1.7	0.018942	0.038697	1.22	2.12	1.3	2.1	9q33.2
PRKX	-1.7	1.05e-09	1.36e-08	13.07	22.41	4.6	9	Xp22.33
UBAP1L	-1.7	0.016336	0.037079	3.85	6.54	3.2	8.4	15q22.31
PUDP	-1.7	1.51e-09	1.79e-08	13.6	22.83	3	11.1	Xp22.31
MCF2L	-1.7	1.83e-07	1.75e-06	31.23	52.22	84.7	93.9	13q34
SEMA6C	-1.7	0.003617	0.015672	4.31	7.15	3	7.5	1q21.3
FBXO27	-1.7	0.011808	0.032472	2.34	3.88	1.9	3.8	19q13.2
TXLNGY	NA	6.23e-14	1.11e-12	8.26	0	13.4	NA	Yq11.222-q11.223
RPS3AP5	-11.3	0.000134	0.000961	0.47	5.3	1.3	11.2	10q23.1
BCYRN1	-5.8	0.047328	0.050507	0.33	1.9	0.6	6.3	2p21
AC120042.3	3.7	0.049314	0.049661	0.34	1.24	0.8	3.5	Chr. 8
LINC02381	-3.3	0.048054	0.049795	0.76	2.54	2.3	6.4	12q13.13
AC022240.1	-3.3	0.027643	0.042052	0.41	1.34	0.9	3.4	Chr. 11
PSPHP1	-3.2	0.038443	0.048222	0.74	2.4	1.6	3.7	7p11.2
RNF5P1	-2.4	0.04593	0.050137	1.18	2.84	1.9	5.8	8p11.22
KRTAP5-AS1	-2.3	0.017445	0.037234	1.83	4.17	2.6	6.8	11p15.5
AC007608.1	-2.2	0.019381	0.037966	0.55	1.2	0.9	1.6	Chr. 16
AP001628.2	-2.1	0.011048	0.030978	1.83	3.78	2.3	5.1	Chr. 21
AL590999.1	-1.9	0.039426	0.048603	1.41	2.62	2.2	3.2	Chr. 6
AC009022.1	-1.7	0.036487	0.047433	1.52	2.52	1.6	2.7	Chr. 16
XIST	NA	1.17e-31	5.55e-30	0	21.81	NA	34.3	Xq13.2
TRPM2-AS	2.6	0.008136	0.027058	3.13	1.18	4.1	1.7	21q22.3
FLVCR1-AS1	1.9	0.009732	0.028995	1.5	0.78	1	0.8	1q32.3
DPY19L2P2	1.9	0.033096	0.045948	1.38	0.74	1.6	0.8	7q22.1
PRKY	NA	6.8e-12	1.08e-10	7.25	0	14.6	NA	Yp11.2
IGHGP	16.8	0.040206	0.048315	14.39	0.86	58.3	2.9	14q32.33

## Sheet: Table S2
Supplemental Table S2. Network analysis of the significant protein-coding genes listed in Supplemental Table S1.
Term Description		obs. count	background count	strength	FDR	Matching Proteins in the Observed Network
Cellular Components (Gene Ontology)
GO:0031526	brush border membrane	5	52	1.36	0.001	LRP2,CA4,AQP1,PTH1R,TMEM27
GO:0019814	immunoglobulin complex	3	7	2.01	0.0011	CD79A,IGJ,IGLL5,
GO:0009986	cell surface	11	690	0.58	0.0102	CD79A,ENOX1,LRP2,CA4,CCR10,SCARA5,PTPRK,SEMA6C, F10, SCUBE2,IGLL5
GO:0042571	immunoglobulin complex, circulating	2	4	2.08	0.0135	IGJ,IGLL5
GO:0009897	external side of plasma membrane	6	223	0.81	0.0171	CD79A,ENOX1,LRP2,CA4,F10,IGLL5
GO:0005615	extracellular space	13	1134	0.44	0.0293	C5,IGJ,FGFBP2,ENOX1,GNLY,INHBB,CA4,AQP1,IGFBPL1,POMC, IGF2,SCUBE2,IGLL5
GO:0031226	intrinsic component of plasma membrane	16	1641	0.37	0.0356	CD79A,C5,NTRK2,MST1R,ASIC3,AQP7,CA4,AQP1,PTH1R,CCR10, SCARA5,PTPRK,SEMA6C,F10,TSPAN7,CPT1C
GO:0071944	cell periphery	35	5254	0.2	0.0383	CA12,CD79A,C5,MRAP2,SLC19A3,ENOX1,LRP2,NTRK2,AKAP6, INHBB,MST1R,ASIC3,AQP7,CA4,AQP1,PTH1R,TMEM108, CCR10,SCARA5,CACNA1A,SLAMF7,PTPRK,SEMA6C,FBP2,F10, TSPAN7,TMEM27,CPT1C,HCAR1,CD163L1,PHLDB2,RASGRF1, IGLL5,MCF2L,ENSG00000258947
Annotated Keywords (UniProt)
KW-0325	Glycoprotein	42	4352	0.36	1.65e-06	CA12,PDIA2,CD79A,C5,IGJ,MRAP2,SLC19A3,LRP2,NTRK2, ADAMTSL3,INHBB,MST1R,ASIC3,CA4,CES3,CPED1,AQP1, PTH1R,TMEM108,ABCA9,GALNT15,SCARA5,CACNA1A,SMOC1, SLAMF7, PTPRK,SEMA6C,CH25H,COL11A2,F10,IGFBPL1, TSPAN7,TMEM27,GYG2,POMC,HCAR1,IGF2,DCT,CD163L1,ARSE,CLUL1, TPBGL
KW-1015	Disulfide bond	36	3284	0.42	1.65e-06	CA12,PDIA2,CD79A,C5,IGJ,FGFBP2,LRP2,GNLY,NTRK2, ADAMTSL3,INHBB,MST1R,ASIC3,CA4,CES3,PTH1R,CCR10, GALNT15,SCARA5,CACNA1A,SMOC1,SLAMF7,PTPRK, SEMA6C,MAT1A,COL11A2,F10,IGFBPL1,POMC,HCAR1,IGF2,CD163L1, SCUBE 2,IGLL5,CLUL1,TPBGL
KW-0732	Signal	32	3236	0.37	6.4e-05	CA12,PDIA2,CD79A,C5,IGJ,FGFBP2,LRP2,GNLY,NTRK2,INHBB, MST1R,CA4,CES3,CPED1,PTH1R,SMOC1,SLAMF7,PTPRK, SEMA6C,COL11A2,F10,IGFBPL1,TMEM27,POMC,IGF2,DCT, CD163L1, SCUBE2,IGLL5,ARSE,CLUL1,TPBGL
Protein Domains and Features
IPR021849	Early growth response, N-terminal	2	3	2.2	0.0497	EGR1,EGR2
